# Supplementary material for: Secretory Proteins Are Involved in the Parasitism of Melon by Phelipanche aegyptiaca During the Attachment Stage
Source: Plants (Basel). 2024 Nov 1;13(21):3083. doi: 10.3390/plants13213083 (PMC11548055; doi:10.3390/plants13213083)
Supplement: Supplementary file 1 [file plants-13-03083-s001.zip]

Archive with 1 entries (1 files):
- plants-3241556-supplementary.pdf
